# Supplementary material for: Exercise Interventions for Women with Ovarian Cancer: A Realist Review
Source: Healthcare (Basel). 2022 Apr 13;10(4):720. doi: 10.3390/healthcare10040720 (PMC9024745; doi:10.3390/healthcare10040720)
Supplement: Supplementary file 1 [file healthcare-10-00720-s001.zip]

Archive with 1 entries (1 files):
- healthcare-1609209-supplementary.pdf
